# Supplementary material for: Whole-Genome Resequencing Identifies KIT New Alleles That Affect Coat Color Phenotypes in Pigs
Source: Front Genet. 2019 Mar 18;10:218. doi: 10.3389/fgene.2019.00218 (PMC6436083; doi:10.3389/fgene.2019.00218)
Supplement: Table S2 — Differentially expressed genes between reddish brown and white skin of DLY piglets. [file Table_2.xlsx]

## Sheet: Introduction
Table S2 Differentially expressed genes between reddish brown and white skin of DLY piglets.
Ensembl ID	Gene symbol	Mean count across all samples	Log2 fold-change Reddish brown/White	P-value
ENSSSCG00000000371	PMEL	936.352	6.45535	3.70464e-153
ENSSSCG00000004843	TRPM1	162.571	5.9712	1.11133e-57
ENSSSCG00000016821	SLC45A2	248.691	4.54659	5.98793e-54
ENSSSCG00000009490	DCT	529.247	2.09688	1.85531e-24
ENSSSCG00000026409	TYR	150.276	8.12511	3.24002e-23
ENSSSCG00000005206	MLANA	131.571	7.92029	2.95074e-22
ENSSSCG00000004662	SLC24A5	51.4302	5.73792	3.88207e-19
ENSSSCG00000032241	GPNMB	7737.38	1.05634	8.647e-15
ENSSSCG00000005193	TYRP1	44.5329	8.80096	4.0577e-14
ENSSSCG00000031858	KCNJ10	49.2378	3.06437	4.0577e-14
ENSSSCG00000018044	ALDH3A1	112.834	1.50518	5.60363e-12
ENSSSCG00000026605	BPI	26.0884	3.59595	4.5037e-11
ENSSSCG00000020924	MC1R	27.2999	7.37048	3.15572e-09
ENSSSCG00000033993	PLCXD3	53.4569	1.89436	3.19156e-09
ENSSSCG00000022919	KIF5C	25.9258	2.43112	2.66789e-08
ENSSSCG00000040070	FREM3	14.9178	4.14036	1.03373e-06
ENSSSCG00000027617	SYNPR	47.7036	1.61594	1.37378e-06
ENSSSCG00000022945	UCHL1	134.946	1.30914	1.16972e-05
ENSSSCG00000040746	LRP2	87.3645	1.1953	2.44472e-05
ENSSSCG00000031531	TSPAN10	311.061	0.795884	3.45815e-05
ENSSSCG00000029715	OLFM1	274.521	0.662873	4.95121e-05
ENSSSCG00000012074	-	712.228	0.516573	0.00010264
ENSSSCG00000003524	C1QA	4016.11	0.861548	0.000108474
ENSSSCG00000020838	-	55.1807	-1.85175	0.000182858
ENSSSCG00000010536	CNNM1	37.9357	1.66038	0.000269027
ENSSSCG00000012409	-	91.0061	0.911607	0.000269027
ENSSSCG00000038706	C1QC	4227.65	0.78075	0.000408858
ENSSSCG00000036341	-	11.6265	4.01417	0.000453258
ENSSSCG00000024344	CCR5	235.727	0.652755	0.000925654
ENSSSCG00000000238	-	83.5581	-0.981313	0.00132006
ENSSSCG00000029199	SCN4B	200.803	0.985538	0.00135537
ENSSSCG00000003153	FTL	21412.9	0.405598	0.00249039
ENSSSCG00000017956	CD68	486.211	0.746137	0.00249039
ENSSSCG00000039674	SPINK6	138.292	-0.680796	0.0025752
ENSSSCG00000004678	DUOX2	303.004	0.655485	0.00268872
ENSSSCG00000016684	SCRN1	73.1676	1.20073	0.00268872
ENSSSCG00000033146	CD163	1442.41	0.732359	0.00270161
ENSSSCG00000013086	CYB561A3	1169.79	0.578419	0.00279613
ENSSSCG00000033381	IRF4	121.176	0.815126	0.00279613
ENSSSCG00000033512	C1QB	3357.21	0.70935	0.00287394
ENSSSCG00000002764	SMPD3	949.798	0.723203	0.00495712
ENSSSCG00000022236	FOLR1	3672.45	0.573804	0.00517525
ENSSSCG00000015662	C4BPA	7607.46	0.877479	0.00775396
ENSSSCG00000015085	IL10RA	674	0.433844	0.00826132
ENSSSCG00000038993	HOXC4	889.309	-1.07922	0.00865189
ENSSSCG00000007926	SEC14L5	127.676	0.918834	0.00993131
ENSSSCG00000011038	MRC1	1424.81	0.689448	0.0113034
ENSSSCG00000023868	-	65.4519	0.852588	0.0119362
ENSSSCG00000008875	RXFP1	99.7998	0.995318	0.0124406
ENSSSCG00000003428	MTHFR	813.313	0.312291	0.0181668
ENSSSCG00000016698	HOXA11	38.5318	8.59308	0.0213122
ENSSSCG00000017508	STAC2	3803.64	-0.414171	0.0213122
ENSSSCG00000003773	AK5	287.892	0.896598	0.0217474
ENSSSCG00000001835	ABHD2	3104.22	0.293753	0.0232757
ENSSSCG00000034997	-	18.0151	6.76516	0.0232757
ENSSSCG00000028997	-	449.154	4.03268	0.0258484
ENSSSCG00000001570	PI16	4574.83	0.800863	0.0294615
ENSSSCG00000002243	SLC12A6	1192.23	0.379356	0.0316653
ENSSSCG00000036109	-	14.0742	2.27161	0.0325431
ENSSSCG00000004193	ENPP1	1038.58	-0.4128	0.0355091
ENSSSCG00000017437	KRT36	883.857	-0.628358	0.0355091
ENSSSCG00000034284	-	213.494	0.568107	0.0355091
ENSSSCG00000022728	HOXC10	124.215	4.25385	0.038344
ENSSSCG00000013106	PTGDR2	233.746	0.591315	0.0404288
ENSSSCG00000035170	VSIG4	255.537	0.674849	0.0405016
ENSSSCG00000035736	CCL24	1096.61	0.677575	0.0405016
ENSSSCG00000039245	RIMS3	640.805	-0.508687	0.04535
ENSSSCG00000040798	HOXC5	219.029	-0.701659	0.0456429
ENSSSCG00000015854	OCA2	14.1356	1.94443	0.0465435
ENSSSCG00000022401	AGTRAP	970.721	0.329225	0.0471894
ENSSSCG00000032686	RUNX3	255.237	0.418545	0.0472209
